# Supplementary material for: Longitudinal risk of serious infections in patients with inflammatory arthritis on immunomodulating therapy compared to controls
Source: Rheumatol Adv Pract. 2025 Feb 12;9(1):rkaf017. doi: 10.1093/rap/rkaf017 (PMC11889454; doi:10.1093/rap/rkaf017)
Supplement: rkaf017_Supplementary_Data [file rkaf017_supplementary_data.zip]

Archive with 1 entries (1 files):
- 24-072 Supplementary Material.docx
